# Supplementary material for: The new Lyon ARTbrace versus the historical Lyon brace: a prospective case series of 148 consecutive scoliosis with short time results after 1 year compared with a historical retrospective case series of 100 consecutive scoliosis; SOSORT award 2015 winner
Source: Scoliosis. 2015 Aug 19;10:26. doi: 10.1186/s13013-015-0047-6 (PMC4545553; doi:10.1186/s13013-015-0047-6)
Supplement: Additional file 1: — Excel worksheet using data from the prospective database. (XLSX 139 kb) [file 13013_2015_47_MOESM1_ESM.xlsx]

## Sheet: SPSS
Abbotts découpe haute 2012														% improvement				% improvement
				Cobb T			Cobb L	Cast T	Cast L	% impro-vement T	% impro-vement L	6 m T	6m L	% imp 6m T	ù imp 6m L	1y T	1y L	% imp 1y T	% imp 1y L	before = 1 for SPSS
Control Group	1999-12-29	T7	T12	23	T12	L4	23	18	11	0.217391	0.521739	19	17	0.173913	0.26087	23	20	0	0.130435	1
Control Group	1998-06-11	T6	T11	21	T11	L4	21	5	6	0.761905	0.714286	15	17	0.285714	0.190476	15	15	0.285714	0.285714	1
Control Group	1998-05-23	T7	T12	20				5		0.75		15		0.25		24		-0.2		1
Control Group	1998-10-18	T6	T11	21	T12	L4	22	10	6	0.52381	0.727273	19	13	0.0952381	0.409091	17	10	0.190476	0.545455	1
Control Group	1998-07-20	T6	T11	36				23		0.361111		32		0.111111		32		0.111111		1
Control Group	2000-09-08	T9	L1	21				3		0.857143		15		0.285714		15		0.285714		1
Control Group	1996-07-28	T3	L1	21				5		0.761905		6		0.714286		4		0.809524		1
Control Group	1999-06-04	T8	L2	20				10		0.5		9		0.55		9		0.55		1
Control Group	1996-07-28	T6	T12	40	T12	L4	27	25	19	0.375	0.296296	33	20	0.175	0.259259	29	15	0.275	0.444444	1
Control Group	1997-02-19	T5	T11	30	T11	L4	20	18	12	0.4	0.4	25	18	0.166667	0.1	27	14	0.1	0.3	1
Control Group	1998-08-03	T7	L2	40				9		0.775		14		0.65		20		0.5		1
Control Group	1997-08-14	T5	T10	34	T10	L3	21	36	35	-0.0588235	-0.666667	52	40	-0.529412	-0.904762	52	48	-0.529412	-1.28571	1
Control Group	1997-12-01	T6	T11	30	T11	L3	23	22	19	0.266667	0.173913	27	21	0.1	0.0869565	31	24	-0.0333333	-0.0434783	1
Control Group	2001-02-13	T5	T11	20	T12	L5	23	4	5	0.8	0.782609	10	10	0.5	0.565217	18	17	0.1	0.26087	1
Control Group	1998-01-24	T6	T11	28	T11	L3		15		0.464286		24		0.142857		30		-0.0714286		1
Control Group	1999-06-18				T7	L3	20		0		1		10		0.5		5		0.75	1
Control Group	2000-02-22	T6	T12	35				24		0.314286		35		0		45		-0.285714		1
Control Group	1998-07-30				T5	L2	22		4		0.818182		9		0.590909		20		0.0909091	1
Control Group	2000-02-08	T7	T12	23	T12	L4	16	7	10	0.695652	0.375	17	15	0.26087	0.0625	17	15	0.26087	0.0625	1
Control Group	1996-06-15				T9	L2	21		2		0.904762		3		0.857143		11		0.47619	1
Control Group	36063	T4	T9	50				28		0.44		52		-0.04		52		-0.04		1
Control Group	1998-11-23	T8	T12	20	T12	L4	20	13	14	0.35	0.3	19	15	0.05	0.25	16	13	0.2	0.35	1
Control Group	1999-10-06	T6	T12	20	T12	L4	22	18	6	0.1	0.727273	25	27	-0.25	-0.227273	22	16	-0.1	0.272727	1
Control Group	1999-08-24	T5	T11	54	T11	L4	25	49	24	0.0925926	0.04	52	33	0.037037	-0.32	54	26	0	-0.04	1
Control Group	1995-05-25	T5	T11	29				20		0.310345		29		0		29		0		1
Control Group	1997-10-21				T8	L2	23		10		0.565217		22		0.0434783		18		0.217391	1
Control Group	1997-08-18	T7	L1	26				3		0.884615		13		0.5		17		0.346154		1
Control Group	1998-11-21	T6	T11	44	T11	L3	34	31	26	0.295455	0.235294	38	26	0.136364	0.235294	40	28	0.0909091	0.176471	1
Control Group	1994-06-23	T6	T11	24				9		0.625		14		0.416667		12		0.5		1
Control Group	1998-09-29	T4	T9	21				13		0.380952		11		0.47619		10		0.52381		1
Control Group	1998-06-26	T6	T12	22				10		0.545455		18		0.181818		12		0.454545		1
Control Group	1999-03-20	T7	T12	32	T12	L4	25	18	14	0.4375	0.44	28	22	0.125	0.12	30	22	0.0625	0.12	1
Control Group	1998-11-26				T11	L2	20		11		0.45		11		0.45		13		0.35	1
Control Group	1998-10-24	T6	L1	31				15		0.516129		26		0.16129		30		0.0322581		1
Control Group	1997-08-24	T7	T12	45	T12	L3	39	20	18	0.555556	0.538462	31	25	0.311111	0.358974	30	28	0.333333	0.282051	1
Control Group	1998-03-03	T6	T11	32	T11	L4	23	19	17	0.40625	0.26087	25	18	0.21875	0.217391	24	24	0.25	-0.0434783	1
Control Group	1997-06-11				T11	L2	20		11		0.45		13		0.35		12		0.4	1
Control Group	1997-05-15	T6	T11	32	T1	L4	25	15	10	0.53125	0.6	18	9	0.4375	0.64	19	14	0.40625	0.44	1
Control Group	1998-12-15				T8	L2	22		1		0.954545		15		0.318182		8		0.636364	1
Control Group	2001-06-15	T6	T11	28				13		0.535714		22		0.214286		28		0		1
Control Group	2001-08-01	T6	T12	28				8		0.714286		24		0.142857		19		0.321429		1
Control Group	1998-02-04	T3	T7	25	T7	L3	20	10	4	0.6	0.8	12	10	0.52	0.5	16	12	0.36	0.4	1
Control Group	2002-01-05				T11	L4	24		9		0.625		16		0.333333		15		0.375	1
Control Group	1995-11-19	T6	T12	55	T12	L4		38		0.309091		39	20	0.290909		42		0.236364		1
Control Group	2000-11-22				T10	L3	27		4		0.851852		12		0.555556		15		0.444444	1
Control Group	1999-04-22	T6	T12	46	T12	L4	40	28	17	0.391304	0.575	30	20	0.347826	0.5	36	22	0.217391	0.45	1
Control Group	1996-09-05	T5	T11	41	T11	L2	33	28	19	0.317073	0.424242	36	29	0.121951	0.121212	43	33	-0.0487805	0	1
Control Group	1999-11-18	T6	T12	28	T12	L4	21	11	8	0.607143	0.619048	19	12	0.321429	0.428571	27	20	0.0357143	0.047619	1
Control Group	2001-11-27	T6	T12	22				3		0.863636		12		0.454545		10		0.545455		1
Control Group	1997-12-23	T5	T10	25				7		0.72		24		0.04		28		-0.12		1
Control Group	1999-06-01				T7	L2	20		0		1		8		0.6		10		0.5	1
Control Group	1998-08-12	T6	T11	26				12		0.538462		19		0.269231		19		0.269231		1
Control Group	1996-12-13	T6	T11	30	T12	L4	24	13	12	0.566667	0.5	19	14	0.366667	0.416667	27	16	0.1	0.333333	1
Control Group	1995-10-22	T6	T12	43				30		0.302326		34		0.209302		42		0.0232558		1
Control Group	1995-12-12	T5	T11	25				13		0.48		7		0.72		18		0.28		1
Control Group	1997-12-22	T5	T10	28	T10	L3	33	19	16	0.321429	0.515152	24	22	0.142857	0.333333	25	20	0.107143	0.393939	1
Control Group	1997-08-20	T6	L1	48				23		0.520833		47		0.0208333		59		-0.229167		1
Control Group	2000-09-03	T5	T10	25				11		0.56		14		0.44		15		0.4		1
Control Group	1997-11-14	T7	T1		T11	L4	50		25		0.5	37	55		-0.1		55		-0.1	1
Control Group	1998-09-24	T5	T10	33	T10	L4	30	18	13	0.454545	0.566667	24	19	0.272727	0.366667	33	21	0	0.3	1
Control Group	1996-11-09	T7	T12	32	T12	L4		23		0.28125		33	20	-0.03125		34		-0.0625		1
Control Group	2000-04-27	T7	L1	25				12		0.52		11		0.56		19		0.24		1
Control Group	1998-09-03				T10	L3	30		11		0.633333		21		0.3		18		0.4	1
Control Group	2000-01-26				T11	L3	27		13		0.518519		17		0.37037		18		0.333333	1
Control Group	1999-03-11	T6	T10	25				14		0.44		21		0.16		17		0.32		1
Control Group	1997-09-23	T4	T10	30	T9	L2	29	16	14	0.466667	0.517241	24	32	0.2	-0.103448	22	30	0.266667	-0.0344828	1
Control Group	2000-06-27				T9	L3	24		-2		1.08333		4		0.833333		0		1	1
Control Group	1997-12-13				T12	L3	23		14		0.391304		18		0.217391		23		0	1
Control Group	2000-03-30	T6	T11	24	T12	L4	17	15	7	0.375	0.588235	29	23	-0.208333	-0.352941	41	28	-0.708333	-0.647059	1
Control Group	1997-06-30	T6	T12	43	T12	L4	30	27	20	0.372093	0.333333	55	45	-0.27907	-0.5	55	45	-0.27907	-0.5	1
Control Group	1998-09-16	T5	T10	27				14		0.481481		21		0.222222		21		0.222222		1
Control Group	1996-01-31				T9	L2	39		24		0.384615		25		0.358974		38		0.02	1
Control Group	1997-03-09				T11	L3	45		23		0.488889		23		0.488889		25		0.444444	1
Control Group	1995-07-15	T6	T11	50	T11	L3		25		0.5		34		0.32		34		0.32		1
Control Group	1997-07-20	T5	T11	50	T11	L4	45	34	29	0.32	0.355556	37	26	0.26	-0.181818	47	30	0.06	0.333333	1
Control Group	2002-06-16	T5	T9	32	T10	L4	22	17	14	0.46875	0.363636	28	21	0.125	-0.166667	29	14	0.09375	0.363636	1
Control Group	1999-07-16	T5	T10	25	T11	L3	18	15	13	0.4	0.277778	21	10	0.16	0.444444	31	24	-0.24	-0.333333	1
Control Group	1998-02-05	T7	T11	23				13		0.434783		12		0.478261		18		0.217391		1
Control Group	1995-03-18				T8	L2	27		18		0.333333		28		-0.037037		37		-0.37037	1
Control Group	2000-09-27	T6	T11	55				45		0.181818		30		0.454545		45		0.181818		1
Control Group	2001-01-19	T9	L1	35				10		0.714286		28		0.2		26		0.257143		1
Control Group	1998-09-07				T10	L3	21		0		1		9		0.571429		10		0.52381	1
Control Group	1997-05-28	T7	T12	36				12		0.666667		21		0.416667		25		0.305556		1
Control Group	1999-04-29	T6	T11	34				24		0.294118		34		0		30		0.117647		1
Control Group	1999-01-06	T7	T11	26	T11	L4	26	13	10	0.5	0.615385	16	15	0.384615	0.423077	20	21	0.230769	0.192308	1
Control Group	2000-03-11				T9	L2	27		7		0.740741		9		0.666667		9		0.666667	1
Control Group	1997-02-11	T5	T11	20	T11	L3	25	8	5	0.6	0.8	10	16	0.5	0.36	18	25	0.1	0	1
Control Group	2000-04-27	T5	T11	35	T11	L3	40	20	19	0.428571	0.525	28	23	0.2	0.425	28	23	0.2	0.425	1
Control Group	1997-09-26				T7	L2	38		3		0.921053		14		0.631579		13		0.657895	1
Control Group	1996-04-02	T6	T10	22				18		0.181818		20		0.0909091		24		-0.0909091		1
Control Group	1996-11-15				T11	L3	41		24		0.414634		23		0.439024		24		0.414634	1
Control Group	2002-04-14				T7	L2	23		9		0.608696		17		0.26087		18		0.217391	1
Control Group	1997-10-15	T6	T12	45				19		0.577778		22		0.511111		33		0.266667		1
Control Group	1999-03-01	T8	L1	29				13		0.551724		19		0.344828		24		0.172414		1
Control Group	1998-10-26	T4	T11	25	T11	L4	20	14	7	0.44	0.65	15	9	0.4	0.55	20	20	0.2	0	1
Control Group	1999-01-19	T6	L1	22				8		0.636364		11		0.5		19		0.136364		1
Control Group	1998-04-13	T6	T11	36	T11	L3	33	19	18	0.472222	0.454545	22	17	0.388889	0.484848	20	17	0.444444	0.484848	1
Control Group	1997-07-14	T4	T11	22	T11	L3	26	11	9	0.5	0.653846	14	19	0.363636	0.269231	14	19	0.363636	0.269231	1
Control Group	2000-01-19	T6	T10	38				25		0.342105		33		0.131579		42		-0.105263		1
Control Group	1999-12-05	T5	T10	37				26		0.297297		30		0.189189		35		0.0540541		1
				Cobb T			Cobb L	Cast T	Cast L	% impro-vement T	% impro-vement L	6 m T	6m L	% imp 6m T	ù imp 6m L	1y T	1y L	% imp 1y T	ù imp 1y L	After = 2 for SPSS
case n° 1	2000-03-25	T6	T11	25	T11	L4	21	9	9	0.64	0.57	16	13	0.36	0.380952	15	11	0.4	0.47619	2
case n° 2	1999-10-29	T6	T12	37				16		0.57		29		0.216216		28		0.243243		2
case n° 3	2000-06-21	T5	T12	48	T12	L4		31		0.375		42		0.125		47		0.0208333		2
case n° 4	2000-08-23	T4	T11	38	T11	L4		14		0.34		11		0.710526		18		0.526316		2
case n° 5	2001-05-10	T6	T11	23	T11	L3		12		0.48		20		0.130435		13		0.434783		2
case n° 6	2000-03-02	T6	T10	28	T10	L4		14		0.5		24		0.142857		20		0.285714		2
case n° 7	1999-08-21	T6	T11		T11	L4														2
case n° 8	2000-02-09	T6	T9	20	T12	L4	21	4	8	0.8	0.62	18	12	0.1	0.428571	18	18	0.1	0.142857	2
case n° 9	1997-12-23				T12	L4	25		7		0.72		13		0.48		22		0.12	2
case n° 10	1996-10-15	T5	T12		T12	L4														2
case n° 11	2001-07-22	T5	T11	22				9		0.590909		12		0.454545		20		0.0909091		2
case n° 12	1998-08-10	T6	T10	47	T10	L4	48	34	27	0.28	0.44	45	36	0.0425532	0.25	39	34	0.170213	0.291667	2
case n° 13	2002-07-01				T10	L3	23		5		0.782609		10		0.565217		22		0.0434783	2
case n° 14	2000-10-03	T3	T10	20	T10	L4	18	4	3	0.8	0.833333	8	9	0.6	0.5	18	18	0.1	0	2
case n° 15	1998-12-02	T6	T11	27	T11	L4	21	11	13	0.592593	0.380952	18	13	0.333333	0.380952	19	10	0.296296	0.52381	2
case n° 16	2002-02-19	T5	T12	25	T12	L4		2		0.92		12		0.52		9		0.64		2
case n° 17	2000-10-05				T8	L2														2
case n° 18	1999-12-17				T10	L2	17		3		0.82		0		1		0		1	2
case n° 19	1999-08-22				T11	L4	23		12		0.478261		15		0.347826		15		0.347826	2
case n° 20	2000-06-27				T10	L3	18		1		0.944444		9		0.5		9		0.5	2
case n° 21	2001-06-22	T6	T11	25	T12	L4	16	8	0	0.68	1	17	10	0.32	0.375	19	10	0.24	0.375	2
case n° 22	2002-05-14	T8	L1	27				5		0.814815		18		0.333333		17		0.37037		2
case n° 23	1998-03-01				T12	L4	15		3		0.8		11		0.266667		9		0.4	2
case n° 24	2002-06-18				T12	L4	23		9		0.608696		15		0.347826		8		0.652174	2
case n° 25	2000-01-25	T5	T11	50	T11	L4	42	28	24	0.44	0.428571	39	33	0.22	0.214286	31	35	0.38	0.166667	2
case n° 26	1999-12-11	T6	T11	19	T11	L4	19	6	4	0.684211	0.789474	9	9	0.526316	0.526316	7	10	0.631579	0.473684	2
case n° 27	2000-09-06	T6	T12	41				29		0.292683		28		0.317073		33		0.195122		2
case n° 28	1998-03-07	T5	T10		T11															2
case n° 28	1999-02-02	T4	T10	42	T10	L4	53	27	22	0.357143	0.584906	41	39	0.0238095	0.264151	43	40	-0.0238095	0.245283	2
case n° 30	2000-06-15	T6	T11	42	T11	L3	37	34	20	0.190476	0.459459	39	25	0.0714286	0.324324	39	31	0.0714286	0.162162	2
case n° 31	2000-06-15	T7	T12	30	T12	L3	33	12	10	0.6	0.69697	20	25	0.333333	0.242424	29	28	0.0333333	0.151515	2
case n° 32	2001-11-03	T3	T10	28	T10	L3	22	4	3	0.857143	0.863636	12	12	0.571429	0.454545	7	8	0.75	0.636364	2
case n° 33	2000-04-17	T4	T11	25	T11	L4	18	4	6	0.84	0.666667	19	15	0.24	0.166667	22	15	0.12	0.166667	2
case n° 34	1997-07-19				T5	L2	21		4		0.809524		5		0.761905		5		0.761905	2
case n° 35	1999-07-12	T7	T12	29				2		0.931034		14		0.517241		14		0.517241		2
case n° 36	1999-11-28				T11	L3	20		2		0.9		12		0.4		7		0.65	2
case n° 37	1999-12-07				T11	L3	23		1		0.956522		9		0.608696		9		0.608696	2
case n° 38	2003-12-08	T5	T11	20	T11	L4	18	3	2	0.85	0.888889	2	3	0.9	0.833333	5	2	0.75	0.888889	2
case n° 39	1999-09-15	T5	T9	28				14		0.5		20		0.285714		20		0.285714		2
case n° 40	1998-10-06				T8	L3														2
case n° 41	1998-04-04	T5	T12	50				21		0.58		32		0.36		43		0.14		2
case n° 42	1998-12-06	T7	T11	27	T12	L4	30	9	7	0.666667	0.766667	17	16	0.37037	0.466667	20	18	0.259259	0.4	2
case n° 43	2001-02-16	T7	L1	22				11		0.5		22		0		21		0.0454545		2
case n° 44	2001-02-20				T4	L3	25		-7		1.28		10		0.6		4		0.84	2
case n° 45	2000-06-15	T6	T12	37	T1	L4	30	21	14	0.432432	0.533333	29	18	0.216216	0.4	34	16	0.0810811	0.466667	2
case n° 46	1999-03-18	T4	T11	26	T11	L4	25	3	3	0.884615	0.88	19	19	0.269231	0.24	17	16	0.346154	0.36	2
case n° 47	2002-02-15				T6	L2	25		-9		1.36		1		0.96		1		0.96	2
case n° 48	1997-11-19	T4	T11		T11	L4														2
case n° 49	2000-01-01	T5	T10	26				11		0.576923		17		0.346154		17		0.346154		2
case n° 50	1999-06-19	T7	T12	24	T12	L4	32	9	3	0.625	0.90625	12	9	0.5	0.71875	20	15	0.166667	0.53125	2
case n° 51	2004-05-05	T4	T12	37				13		0.648649		28		0.243243		39		-0.0540541		2
case n° 52	1999-07-07	T6	T11	24	T11	L3	29	11	15	0.541667	0.482759	23	32	0.0416667	-0.103448	31	33	-0.291667	-0.137931	2
case n° 53	2000-06-15	T6	T11	20	T11	L3	30	7	11	0.65	0.633333	12	18	0.4	0.4	19	29	0.05	0.0333333	2
case n° 54	2001-11-05				T6	L2	39		3		0.923077		0		1		-2		1.05128	2
case n° 55	1991-02-10	T6	T11																	2
case n° 56	2001-09-25	T6	T11	32	T11	L3	35	18	5	0.4375	0.857143	28	15	0.125	0.571429	31	17	0.03125	0.514286	2
case n° 57	2000-04-02				T10	L2	30		0		1		11		0.633333		10		0.666667	2
case n° 58	1997-02-11	T6	T12		T12	L4														2
case n° 59	2001-07-09	T6	T11	25	T11	L4	27	8	2	0.68	0.925926	18	11	0.28	0.592593	22	21	0.12	0.222222	2
case n° 60	2000-04-04	T5	T12	38	T12	L3	45	14	25	0.631579	0.444444	20	32	0.473684	0.288889					2
case n° 61	2005-11-26	T5	L1	22				0		1		7		0.681818		9		0.590909		2
case n° 62	1998-03-29	T6	T11	38	T11	L4	38	19	23	0.5	0.394737	32	28	0.157895	0.263158	34	29	0.105263	0.236842	2
case n° 63	2000-02-29	T7	L1	35				0		1		9		0.742857		12		0.657143		2
case n° 64	1999-03-27	T5	T10	36				13		0.638889		26		0.277778		18		0.5		2
case n° 65	2000-12-19	T7	T12	20				6		0.7		30		-0.5		29		-0.45		2
case n° 66	2000-01-30				T11	L4	32		2		0.9375		7		0.78125		5		0.84375	2
case n° 67	1999-11-22	T7	T12	28	T12	L4	27	8	6	0.714286	0.777778	16	17	0.428571	0.37037	15	15	0.464286	0.444444	2
case n° 68	2002-12-10	T5	T9	23				4		0.826087		9		0.608696		20		0.130435		2
case n° 69	1999-11-03				T11	L2	27		4		0.851852		17		0.37037		19		0.296296	2
case n° 70	2001-10-14	T8	T12	30	T12	L4	28	12	9	0.6	0.678571	21	18	0.3	0.357143	28	19	0.0666667	0.321429	2
case n° 71	2003-02-14	T5	T10																	2
case n° 72	1999-02-20				T10	L3	31		5		0.83871		17		0.451613		20		0.354839	2
case n° 73	1996-09-07	T3	T11	22	T11	L4	21	5	3	0.772727	0.857143	9	13	0.590909	0.380952	16	17	0.272727	0.190476	2
case n° 74	1997-06-13	T6	T11		T11	L4														2
case n° 75	1998-10-23	T6	T12	26				6		0.769231		15		0.423077		13		0.5		2
case n° 76	2000-08-06	T5	T11	22				0		1		13		0.409091		14		0.363636		2
case n° 77	2001-03-23	T7	L1	23				-2		1.08696		9		0.608696		9		0.608696		2
case n° 78	1999-12-05	T5	T10	37				18		0.513514		31		0.162162		36		0.027027		2
case n° 79	1999-07-06	T5	T10	42				22		0.47619		29		0.309524		35		0.166667		2
case n° 80	2001-01-13	T5	T11	29	T11	L3	36	19	30	0.344828	0.166667	29	34	0	0.0555556	28	35	0.0344828	0.0277778	2
case n° 81	2000-04-16	T6	T11	27	T11	L4	35	14	20	0.481481	0.428571	23	29	0.148148	0.171429	28	31	-0.037037	0.114286	2
case n° 82	2000-07-12	T6	T10	24	T10	L4	22	12	7	0.5	0.681818	26	18	-0.0833333	0.181818	19	11	0.208333	0.5	2
case n° 83	2002-12-07				T12	L4	23		9		0.608696		22		0.0434783		18		0.217391	2
case n° 84	2000-03-30	T6	T11	41				20		0.512195		30		0.268293		34		0.170732		2
case n° 85	2001-09-03				T9	L3	25		-5		1.2		2		0.92		12		0.52	2
case n° 86	2002-03-21				T9	L2	22		-5		1.22727		1		0.954545		1		0.954545	2
case n° 87	1999-10-28				T9	L2	26		0		1		13		0.5		12		0.538462	2
case n° 88	2002-05-13	T6	T12	37				9		0.756757		24		0.351351		29		0.216216		2
case n° 89	1999-06-05				T11	L4	37		11		0.702703		23		0.378378		25		0.324324	2
case n° 90	2000-01-12	T5	T12	39				0		1		7		0.820513		7		0.820513		2
case n° 91	2002-04-22	T6	T11	35	T11	L3	30	19	16	0.457143	0.466667	28	18	0.2	0.4	33	23	0.0571429	0.233333	2
case n° 92	2002-03-27	T5	T11	39	T11	L4	27	18	6	0.538462	0.777778	41	20	-0.0512821	0.259259	41	20	-0.0512821	0.259259	2
case n° 93	1998-12-05				T10	L3	24		3		0.875		9		0.625		13		0.458333	2
case n° 94	1999-02-22	T4	T10	22	T10	L2	30	8	8	0.636364	0.733333	13	17	0.409091	0.433333	12	15	0.454545	0.5	2
case n° 95	1999-01-02				T10	L2	30		2		0.933333		13		0.566667		17		0.433333	2
case n° 96	2000-01-19	T8	T12	25	L1	L5	25	4	0	0.84	1	10	10	0.6	0.6	10	10	0.6	0.6	2
case n° 97	2003-10-05	T5	T11	32	T11	L4	27	18	11	0.4375	0.592593	26	17	0.1875	0.37037	23	20	0.28125	0.259259	2
case n° 98	1997-01-19				T10	L2														2
case n° 99	1998-04-19	T7	L1	30				8		0.733333		19		0.366667		19		0.366667		2
case n° 100	2000-05-26				T10	L3	22		-17		1.77273		-3		1.13636		-3		1.13636	2
case n° 101	1999-10-12				T11	L2	22		1		0.954545		13		0.409091		10		0.545455	2
case n° 102	1996-07-11	T6	T10	48	T11	L4		20		0.583333		35		0.270833		36		0.25		2
case n° 103	2000-02-29				T11	L4														2
case n° 104	2004-04-17	T6	T12	24	T12	L4	30	6	0	0.75	1	14	20	0.416667	0.333333	14	17	0.416667	0.433333	2
case n° 105	1998-02-01				T12	L3	29		0		1		21		0.275862		23		0.206897	2
case n° 106	1999-11-06				T11	L3	40		17		0.575		22		0.45		28		0.3	2
case n° 107	2002-06-12	T7	T12	28				10		0.642857		18		0.357143		30		-0.0714286		2
case n° 108	1999-06-15	T6	T10	34	T10	L3	32	18	15	0.470588	0.53125	28	21	0.176471	0.34375	21	20	0.382353	0.375	2
case n° 109	2002-07-22				T10	L3														2
case n° 110	2001-01-27	T6	T12	40				21		0.475		25		0.375		22		0.45		2
case n° 111	2000-06-25	T5	T12	27				3		0.888889		8		0.703704		5		0.814815		2
case n° 112	1996-03-25				T11	L4	28		4		0.857143		15		0.464286		18		0.357143	2
case n° 113	1999-03-15	T6	T11	33				17		0.484848		29		0.121212		32		0.030303		2
case n°114	1997-08-15	T5	T12	39				19		0.512821		38		0.025641		46		-0.179487		2
case n° 115	2000-02-16				T12	L4														2
case n° 116	2002-09-01	T6	L1	25				2		0.92		13		0.48		10		0.6		2
case n° 117	1999-12-08	T5	L2	20				2		0.9		9		0.55		5		0.75		2
case n° 118	2002-05-16	T7	L1	31				2		0.935484		13		0.580645		12		0.612903		2
case n° 119	1998-04-28	T6	T12		T11	L3														2
case n° 120	1998-04-15	T6	T10																	2
case n° 121	2000-10-02	T7	T12	28	T12	L4	28	14	15	0.5	0.464286	16	26	0.428571	0.0714286	20	22	0.285714	0.214286	2
case n° 122	2004-05-27	T6	T11	27				11		0.592593		15		0.444444		11		0.592593		2
case n° 123	1999-05-14	T6	T11		T11	L4														2
case n° 124	2006-06-20	T6	T11	42				17		0.595238		27		0.357143		30		0.285714		2
case n° 125	1998-08-27				T11	L2														2
case n° 126	2003-09-01	T6	L1																	2
case n°127	2007-09-13	T7	L2	30				3		0.9		5		0.833333		7		0.766667		2
case n° 128	2000-11-22	T7	T11	20	T11	L4	21	8	10	0.6	0.52381	10	13	0.5	0.380952	7	15	0.65	0.285714	2
case n° 129	1999-06-25				T11	L3	31		3		0.903226		16		0.483871		16		0.483871	2
case n° 130	2001-06-17				T10	L3	26		0		1		1		0.961538		12		0.538462	2
case n° 131	2005-03-19				T11	L3	33		2		0.939394		6		0.818182		13		0.606061	2
case n° 132	1998-12-11	T7	L2	28				0		1		8		0.714286		10		0.642857		2
case n° 133	2001-06-11				T11	L3	20		0		1		12		0.4		15		0.25	2
case n° 134	2001-06-11				T10	L3	21		0		1		12		0.428571		10		0.52381	2
case n° 135	1996-09-08	T8	T12	26	T12	L3	33	16	15	0.384615	0.545455	20	25	0.230769	0.242424	20	26	0.230769	0.212121	2
case n° 136	1999-02-04	T5	T12	22				0		1		4		0.818182		4		0.818182		2
case n° 137	2002-06-21	T6	T12	35	T12	L4	27	8	1	0.771429	0.962963	20	12	0.428571	0.555556	25	12	0.285714	0.555556	2
case n° 138	2006-03-01	T7	L1	44	L1	L4		13		0.704545						14		0.681818		2
case n° 139	2000-07-28	T6	T12		T12	L4														2
case n° 140	2000-06-16				T8	L3														2
case n° 141	1998-11-09	T8	L1	28				3		0.892857		20		0.285714		22		0.214286		2
case n° 142	2000-02-29	T9	L1	21				0		1		3		0.857143		6		0.714286		2
case n° 143	2000-12-22	T6	T12	47				24		0.489362		39		0.170213		41		0.12766		2
case n° 144	1999-10-06	T6	T12		T12	L4														2
case n°145	1997-09-20	T7	L1																	2
case n° 146	1998-07-30	T6	T10		T11	L4														2
case n° 147	2001-10-21	T6	T12	44				24		0.454545		40		0.0909091		32		0.272727		2
case n° 148	1996-09-16	T4	T11		T11	L4														2
case n° 149	1999-05-05				T9	L2	21		-18		1.85714		2		0.904762		2		0.904762	2
case n°150	1999-09-22	T6	T11																	2
case n° 151	2002-01-11	T7	T12	22				8		0.636364		15		0.318182		17		0.227273		2
case n° 152	2001-01-05	T7	T11		T11	L3														2
case n° 153	1997-09-12	T7	T12		T12	L4														2
case n° 154	1999-06-07	T3	L1	18				-9		1.5		-3		1.16667		-1		1.05556		2
case n° 155	2002-12-24	T5	T10		T10	L2														2
case n° 156	1999-09-07				T12	L4														2
case n°157	2001-04-18	T5	T11	35				22		0.371429		25		0.285714		28		0.2		2
case n°158	2000-01-05	T7	L1																	2
case n° 159	1999-09-16	T5	T11		T11	L4														2
case n° 160	2002-11-22	T8	T12	30				19		0.366667		30		0		29		0.0333333		2
case n° 161	2000-02-11	T6	T11	20	T11	L4	22	0	0	1	1	7	6	0.65	0.727273	11	6	0.45	0.727273	2
case n° 162	2003-02-16	T4	T10	35	T10	L3	45	19	23	0.457143	0.488889	52	40	-0.485714	0.111111	37	40	-0.0571429	0.111111	2
case n° 163	2002-04-25	T5	T10		T10	L4														2
case n° 164	2002-05-14	T8	L1	27				8		0.703704		17		0.37037		20		0.259259		2
case n° 165	2001-10-07	T6	T12	30	T12	L4	28	18	22	0.4	0.214286	19	20	0.366667	0.285714	19	18	0.366667	0.357143	2
case n° 166	1998-07-22	T8	L1																	2
case n° 167	1998-04-16	T4	T11		T11	L4														2
case n° 168	1999-09-14	T6	T12	28	T12	L4	32	12	15	0.571429	0.53125	21	30	0.25	0.0625	22	25	0.214286	0.21875	2
case n° 169	1999-12-10				T11	L3	36		8		0.777778		21		0.416667		19		0.472222	2
case n° 170	1999-12-16	T6	L1																	2
case n° 171	2002-07-29	T5	T10	20				6		0.7		12		0.4		15		0.25		2
case n° 172	2003-05-05	T5	T9		T9	L3														2
case n° 173	2000-07-04	T7	L1																	2
case n° 174	2000-09-12	T6	T11		T11	L4														2
case n° 175	1998-04-30	T8	L1	23				5		0.782609		12		0.478261		8		0.652174		2
case n° 176	2000-02-08	T7	T12		T12	L4														2
case n° 177	1999-07-16	T10	L1		L1	L5	30		6		0.8		11		0.633333		10		0.666667	2
case n° 178	2001-12-06	T6	L1																	2
case n° 179	2001-05-27	T5	T11																	2
case n° 180	2000-07-05				T11	L3	23		2		0.913043		13		0.434783		12		0.478261	2
case n° 181	2000-03-30				T11	L3														2
case n° 182	1997-09-22	T5	T11		T11	L4														2
case n° 183	2002-08-02				T11	L3														2
case n° 184	1999-09-17	T6	T10		T10	L2														2
case n° 185	1998-04-21				T9	L3														2
case n° 186	2001-01-09	T6	T11	21				10		0.52381		15		0.285714		20		0.047619		2
case n° 187	2000-12-08				T8	L2														2
case n° 188	1997-08-14				T7	L2														2
case n° 189	1999-10-07				T8	L2	42		10		0.761905		24		0.428571		23		0.452381	2
case n° 190	1999-05-15	T10	L1	27	L1	L4	25	3	8	0.888889	0.68	17	16	0.37037	0.36	13	17	0.518519	0.32	2
case n° 191	1999-05-12	T5	T9	29				13		0.551724		28		0.0344828		20		0.310345		2
case n° 192	1999-06-17	T6	T11		T11	L4														2
case n° 193	2000-05-19	T5	T11		T12	L4														2
case n° 194	2002-03-30	T6	T12		T12	L4														2
case n° 195	1999-01-18				T9	L3														2
case n° 196	2002-01-24	T7	T11		T11	L4														2
case n° 197	2000-03-11				T9	L2														2
case n° 198	2001-06-17				T10	L2	29		0		1		9		0.689655		11		0.62069	2
case n° 199		T6	T12	16				10		0.375		13		0.1875		15		0.0625		2
case n° 200	2001-01-22	T6	L1																	2
case n° 201	2002-05-15	T3	L3																	2
case n° 202	1998-08-11	T4	T10		T10	L3														2
case n° 203	2000-07-18	T5	T10		T10	L4														2
case n° 204	1999-12-17	T5	T11																	2
case n° 205	1999-03-20	T7	T12	32				24		0.25		31		0.03125		30		0.0625		2
case n° 206	1999-03-10				T11	L4														2
case n° 207	2000-10-17				T11	L3	25		1		0.96		17		0.32		17		0.32	2
case n° 208	1999-08-24	T5	T11		T11	L4														2
case n° 209	2006-09-21	T7	T12		T12	L3														2
case n° 210	1999-10-02	T5	T10		T10	L3														2
case n° 211	1999-11-13				T8	L2														2
case n° 212	1999-07-18	T4	T11																	2
case n° 213	1999-06-06	T5	T11		T11	L4														2
case n° 214	2001-03-01	T6	T12	43				22		0.488372		38		0.116279		40		0.0697674		2
case n° 215	1999-12-04	T7	T11		T11	L3														2
case n° 216	2000-10-30	T6	T12																	2
case n° 217	1997-07-08				T9	L3														2
case n° 218	1998-03-30				T10	L3														2
case n° 219	1999-12-29	T7	T12		T12	L4														2
case n° 220	2001-04-18	T4	T11																	2
case n° 221	2001-06-15	T6	T11		T12	L4														2
case n° 222	2000-03-21	T6	T11		T11	L3														2
case n° 223	2002-01-31				L1	L5														2
case n° 224	1999-05-14	T6	T12	41				22		0.463415		28		0.317073		40		0.0243902		2

## Sheet: Original 1 year ART
											T in-brace	L in-brace	T % in-brace	L % in-brace	Ang T 6m	Ang L 6m	% improve-ment Thoraci	% improve-ment Lombar	Ang T 1y	Ang L 1y	% improvement		° improvement					Drop Outs	14	0.0858896	without DO
case n° 1	F	2000-03-25	2013-04-29	13	T6	T11	25	T11	L4	21	9	9	0.64	0.57	16	13	0.36	0.380952	15	11	0.4	0.47619	10	10	plus 10°			moins 5°	3	0.0184049	0.0201342
case n° 2	F	1999-10-29	2013-05-14	14	T6	T12	37				16		0.57		29		0.216216		28		0.243243		9		plus 5°			Stables	31	0.190184	0.208054
case n° 3	F	2000-06-21	2013-05-28	13	T5	T12	48	T12	L4		31		0.375		42		0.125		47		0.0208333		1		STABLE	Ataxie Friedreich		> 5°&<10°	33	0.202454	0.221477
case n° 4	F	2000-08-23	2013-05-28	13	T4	T11	38	T11	L4		14		0.34		11		0.710526		18		0.526316		20		plus 10°			plus 10°	82	0.503067	0.550336
case n° 5	F	2001-05-10	2013-06-03	12	T6	T11	23	T11	L3		12		0.48		20		0.130435		13		0.434783		10		plus 10°			total	163		149
case n° 6	F	2000-03-02	2013-06-03	13	T6	T10	28	T10	L4		14		0.5		24		0.142857		20		0.285714		8		plus 5°
case n° 7	F	1999-08-21	2013-05-15	14	T6	T11		T11	L4																DO			T Cobb init	30.0897		nb thor	108	63
case n° 8	F	2000-02-09	2013-06-04	13	T6	T9	20	T12	L4	21	4	8	0.8	0.62	18	12	0.1	0.428571	18	18	0.1	0.142857	2	3	STABLE	Surtout hypercyphose		L Cobb init	28.9465		nb lomb	87	42
case n° 9	F	1997-12-23	2013-06-10	16				T12	L4	25		7		0.72		13		0.48		22		0.12		3	STABLE			T+L Cobb init	29.2319	8.13956	double major	45	45
case n° 10	F	1996-10-15	2013-06-10	17	T5	T12		T12	L4																DO
case n° 11	F	2001-07-22	2013-06-11	12	T5	T11	22				9		0.590909		12		0.454545		20		0.0909091		2		STABLE
case n° 12	F	1998-08-10	2013-06-11	15	T6	T10	47	T10	L4	48	34	27	0.28	0.44	45	36	0.0425532	0.25	39	34	0.170213	0.291667	8	14	plus 10°
case n° 13	F	2002-07-01	2013-06-03	11				T10	L3	23		5		0.782609		10		0.565217		22		0.0434783		1	STABLE			T+L Cobb in-brace	9.57246	0.702047
case n° 14	M	2000-10-03	2013-06-17	13	T3	T10	20	T10	L4	18	4	3	0.8	0.833333	8	9	0.6	0.5	18	18	0.1	0	2	0	STABLE
case n° 15	F	1998-12-02	2013-06-18	15	T6	T11	27	T11	L4	21	11	13	0.592593	0.380952	18	13	0.333333	0.380952	19	10	0.296296	0.52381	8	11	plus 10°
case n° 16	F	2002-02-19	2013-06-18	11	T5	T12	25	T12	L4		2		0.92		12		0.52		9		0.64		16		plus 10°
case n° 17	F	2000-10-05	2013-06-18	13				T8	L2																DO			T+L Cobb 6 mths	18.5072	0.384932
case n° 18	F	1999-12-17	2013-06-10	14				T10	L2	17		3		0.82		0		1		0		1		17	plus 10°
case n° 19	F	1999-08-22	2013-06-24	14				T11	L4	23		12		0.478261		15		0.347826		15		0.347826		8	plus 5°
case n° 20	F	2000-06-27	2013-06-24	13				T10	L3	18		1		0.944444		9		0.5		9		0.5		9	plus 5°
case n° 21	F	2001-06-22	2013-06-24	12	T6	T11	25	T12	L4	16	8	0	0.68	1	17	10	0.32	0.375	19	10	0.24	0.375	6	6	plus 5°			T+L Cobb 1 year	19.9058	0.337142
case n° 22	F	2002-05-14	2013-06-25	11	T8	L1	27				5		0.814815		18		0.333333		17		0.37037		10		plus 10°
case n° 23	F	1998-03-01	2013-06-25	15				T12	L4	15		3		0.8		11		0.266667		9		0.4		6	plus 5°
case n° 24	F	2002-06-18	2013-07-02	11				T12	L4	23		9		0.608696		15		0.347826		8		0.652174		15	plus 10°
case n° 25	F	2000-01-25	2013-07-09	13	T5	T11	50	T11	L4	42	28	24	0.44	0.428571	39	33	0.22	0.214286	31	35	0.38	0.166667	19	7	plus 10°	Renouvellement 26/22 en orthèse 1er ART 28/24)
case n° 26	M	1999-12-11	2013-07-08	14	T6	T11	19	T11	L4	19	6	4	0.684211	0.789474	9	9	0.526316	0.526316	7	10	0.631579	0.473684	12	9	plus 10°
case n° 27	F	2000-09-06	2013-07-16	13	T6	T12	41				29		0.292683		28		0.317073		33		0.195122		8		plus 5°
case n° 28	F	1998-03-07	2013-07-16	15	T5	T10		T11																	DO
case n° 28	F	1999-02-02	2013-07-22	14	T4	T10	42	T10	L4	53	27	22	0.357143	0.584906	41	39	0.0238095	0.264151	43	40	-0.0238095	0.245283	-1	13	plus 10°
case n° 30	F	2000-06-15	2013-08-19	13	T6	T11	42	T11	L3	37	34	20	0.190476	0.459459	39	25	0.0714286	0.324324	39	31	0.0714286	0.162162	3	6	plus 5°
case n° 31	F	2000-06-15	2013-08-19	13	T7	T12	30	T12	L3	33	12	10	0.6	0.69697	20	25	0.333333	0.242424	29	28	0.0333333	0.151515	1	5	plus 5°
case n° 32	F	2001-11-03	2013-08-20	12	T3	T10	28	T10	L3	22	4	3	0.857143	0.863636	12	12	0.571429	0.454545	7	8	0.75	0.636364	21	14	plus 10°
case n° 33	F	2000-04-17	2013-08-20	13	T4	T11	25	T11	L4	18	4	6	0.84	0.666667	19	15	0.24	0.166667	22	15	0.12	0.166667	3	3	STABLE
case n° 34	M	1997-07-19	2013-08-26	16				T5	L2	21		4		0.809524		5		0.761905		5		0.761905		16	plus 10°
case n° 35	F	1999-07-12	2013-08-26	14	T7	T12	29				2		0.931034		14		0.517241		14		0.517241		15		plus 10°
case n° 36	M	1999-11-28	2013-08-26	14				T11	L3	20		2		0.9		12		0.4		7		0.65		13	plus 10°
case n° 37	F	1999-12-07	2013-08-27	14				T11	L3	23		1		0.956522		9		0.608696		9		0.608696		14	plus 10°
case n° 38	F	2003-12-08	2013-08-27	10	T5	T11	20	T11	L4	18	3	2	0.85	0.888889	2	3	0.9	0.833333	5	2	0.75	0.888889	15	16	plus 10°
case n° 39	F	1999-09-15	2013-08-27	14	T5	T9	28				14		0.5		20		0.285714		20		0.285714		20		plus 5°
case n° 40	M	1998-10-06	2013-08-27	15				T8	L3																DO
case n° 41	F	1998-04-04	2013-09-10	15	T5	T12	50				21		0.58		32		0.36		43		0.14		7		plus 5°
case n° 42	F	1998-12-06	2013-09-16	15	T7	T11	27	T12	L4	30	9	7	0.666667	0.766667	17	16	0.37037	0.466667	20	18	0.259259	0.4	7	12	plus 10°
case n° 43	F	2001-02-16	2013-09-16	12	T7	L1	22				11		0.5		22		0		21		0.0454545		1		STABLE
case n° 44	F	2001-02-20	2013-09-02	12				T4	L3	25		-7		1.28		10		0.6		4		0.84		21	plus 10°
case n° 45	F	2000-06-15	2013-09-10	13	T6	T12	37	T1	L4	30	21	14	0.432432	0.533333	29	18	0.216216	0.4	34	16	0.0810811	0.466667	3	14	STABLE
case n° 46	F	1999-03-18	2013-09-10	14	T4	T11	26	T11	L4	25	3	3	0.884615	0.88	19	19	0.269231	0.24	17	16	0.346154	0.36	9	9	plus 5°
case n° 47	F	2002-02-15	2013-09-16	11				T6	L2	25		-9		1.36		1		0.96		1		0.96		24	plus 10°
case n° 48	F	1997-11-19	2013-09-16	16	T4	T11		T11	L4																DO
case n° 49	F	2000-01-01	2013-09-16	13	T5	T10	26				11		0.576923		17		0.346154		17		0.346154		9		plus 5°
case n° 50	F	1999-06-19	2013-09-17	14	T7	T12	24	T12	L4	32	9	3	0.625	0.90625	12	9	0.5	0.71875	20	15	0.166667	0.53125	4	17	plus 10°
case n° 51	F	2004-05-05	2013-09-17	9	T4	T12	37				13		0.648649		28		0.243243		39		-0.0540541		-2		STABLE
case n° 52	F	1999-07-07	2013-09-17	14	T6	T11	24	T11	L3	29	11	15	0.541667	0.482759	23	32	0.0416667	-0.103448	31	33	-0.291667	-0.137931	-7	-4	moins 5°	Contrôle 4 mois après ablation spontanée
case n° 53	F	2000-06-15	2013-09-16	13	T6	T11	20	T11	L3	30	7	11	0.65	0.633333	12	18	0.4	0.4	19	29	0.05	0.0333333	1	1	STABLE
case n° 54	F	2001-11-05	2013-09-23	12				T6	L2	39		3		0.923077		0		1		-2		1.05128		41	plus 10°
case n° 55	F	1991-02-10	2013-09-23	22	T6	T11																			DO	Surtout hypercyphose 57 et scoliose 21°
case n° 56	F	2001-09-25	2013-09-24	12	T6	T11	32	T11	L3	35	18	5	0.4375	0.857143	28	15	0.125	0.571429	31	17	0.03125	0.514286	1	18	STABLE
case n° 57	F	2000-04-02	2013-09-30	13				T10	L2	30		0		1		11		0.633333		10		0.666667		20	plus 10°
case n° 58	M	1997-02-11	2013-09-30	16	T6	T12		T12	L4																DO
case n° 59	F	2001-07-09	2013-10-01	12	T6	T11	25	T11	L4	27	8	2	0.68	0.925926	18	11	0.28	0.592593	22	21	0.12	0.222222	3	6	STABLE	Port nocturne
case n° 60	F	2000-04-04	2013-10-08	13	T5	T12	38	T12	L3	45	14	25	0.631579	0.444444	20	32	0.473684	0.288889	20	32	0.473684	0.288889	18	13	plus 10°	renouvellement à 1 an sans Rx simple
case n° 61	F	2005-11-26	2013-10-08	8	T5	L1	22				0		1		7		0.681818		9		0.590909		13		plus 10°
case n° 62	F	1998-03-29	2013-10-08	15	T6	T11	38	T11	L4	38	19	23	0.5	0.394737	32	28	0.157895	0.263158	34	29	0.105263	0.236842	4	9	STABLE
case n° 63	F	2000-02-29	2013-10-07	13	T7	L1	35				0		1		9		0.742857		12		0.657143		23		plus 10°
case n° 64	F	1999-03-27	2013-10-07	14	T5	T10	36				13		0.638889		26		0.277778		18		0.5		18		plus 10°	Poursuite de l'amélioration entre 6m et 1 an
case n° 65	F	2000-12-19	2013-10-14	13	T7	T12	20				6		0.7		30		-0.5		29		-0.45		-9		moins 5°	Aggravation durant l'été pas de radio de contrôle avant le moulage.
case n° 66	F	2000-01-30	2013-10-15	13				T11	L4	32		2		0.9375		7		0.78125		5		0.84375		27	plus 10°
case n° 67	F	1999-11-22	2013-10-22	14	T7	T12	28	T12	L4	27	8	6	0.714286	0.777778	16	17	0.428571	0.37037	15	15	0.464286	0.444444	13	12	plus 10°
case n° 68	F	2002-12-10	2013-10-14	11	T5	T9	23				4		0.826087		9		0.608696		20		0.130435		3		STABLE
case n° 69	F	1999-11-03	2013-10-14	14				T11	L2	27		4		0.851852		17		0.37037		19		0.296296		8	plus 5°	Diabète ablation 1 mois
case n° 70	F	2001-10-14	2013-10-15	12	T8	T12	30	T12	L4	28	12	9	0.6	0.678571	21	18	0.3	0.357143	28	19	0.0666667	0.321429	2	9	STABLE	non compliante
case n° 71	F	2003-02-14	2013-10-21	10	T5	T10																				Rx en oaut, n'a pas été faite à l'occasion du changement de corset
case n° 72	F	1999-02-20	2013-10-21	14				T10	L3	31		5		0.83871		17		0.451613		20		0.354839		11	plus 10°
case n° 73	M	1996-09-07	2013-10-22	17	T3	T11	22	T11	L4	21	5	3	0.772727	0.857143	9	13	0.590909	0.380952	16	17	0.272727	0.190476	6	4	plus 5°
case n° 74	F	1997-06-13	2013-10-22	16	T6	T11		T11	L4																DO	Abandon de traitement
case n° 75	F	1998-10-23	2013-10-22	15	T6	T12	26				6		0.769231		15		0.423077		13		0.5		13		plus 10°
case n° 76	F	2000-08-06	2013-10-28	13	T5	T11	22				0		1		13		0.409091		14		0.363636		8		plus 5°
case n° 77	M	2001-03-23	2013-10-28	12	T7	L1	23				-2		1.08696		9		0.608696		9		0.608696		14		plus 10°
case n° 78	F	1999-12-05	2013-10-22	14	T5	T10	37				18		0.513514		31		0.162162		36		0.027027		1		STABLE
case n° 79	F	1999-07-06	2013-10-29	14	T5	T10	42				22		0.47619		29		0.309524		35		0.166667		7		plus 5°
case n° 80	F	2001-01-13	2013-10-29	12	T5	T11	29	T11	L3	36	19	30	0.344828	0.166667	29	34	0	0.0555556	28	35	0.0344828	0.0277778	1	1	STABLE
case n° 81	F	2000-04-16	2013-10-28	13	T6	T11	27	T11	L4	35	14	20	0.481481	0.428571	23	29	0.148148	0.171429	28	31	-0.037037	0.114286	-1	4	STABLE
case n° 82	F	2000-07-12	2013-11-05	13	T6	T10	24	T10	L4	22	12	7	0.5	0.681818	26	18	-0.0833333	0.181818	19	11	0.208333	0.5	5	11	plus 10°
case n° 83	F	2002-12-07	2013-11-05	11				T12	L4	23		9		0.608696		22		0.0434783		18		0.217391		5	plus 5°	Passage Milwaukee-->ART
case n° 84	F	2000-03-30	2013-11-04	13	T6	T11	41				20		0.512195		30		0.268293		34		0.170732		7		plus 5°
case n° 85	F	2001-09-03	2013-11-04	12				T9	L3	25		-5		1.2		2		0.92		12		0.52		13	plus 10°
case n° 86	F	2002-03-21	2013-11-07	11				T9	L2	22		-5		1.22727		1		0.954545		1		0.954545		21	plus 10°
case n° 87	M	1999-10-28	2013-11-07	14				T9	L2	26		0		1		13		0.5		12		0.538462		14	plus 10°	Passage Milwaukee -->ART
case n° 88	F	2002-05-13	2013-11-07	11	T6	T12	37				9		0.756757		24		0.351351		29		0.216216		8		plus 5°
case n° 89	F	1999-06-05	2013-11-07	14				T11	L4	37		11		0.702703		23		0.378378		25		0.324324		12	plus 10°
case n° 90	F	2000-01-12	2013-11-07	13	T5	T12	39				0		1		7		0.820513		7		0.820513		32		plus 10°
case n° 91	F	2002-04-22	2013-11-07	11	T6	T11	35	T11	L3	30	19	16	0.457143	0.466667	28	18	0.2	0.4	33	23	0.0571429	0.233333	2	7	STABLE
case n° 92	F	2002-03-27	2013-11-07	11	T5	T11	39	T11	L4	27	18	6	0.538462	0.777778	41	20	-0.0512821	0.259259	41	20	-0.0512821	0.259259	-2	7	STABLE	Les parents souhaitent la chirurgie / gibbosité angulaire
case n° 93	F	1998-12-05	2013-11-07	15				T10	L3	24		3		0.875		9		0.625		13		0.458333		11	plus 10°
case n° 94	M	1999-02-22	2013-11-18	14	T4	T10	22	T10	L2	30	8	8	0.636364	0.733333	13	17	0.409091	0.433333	12	15	0.454545	0.5	10	15	plus 10°
case n° 95	F	1999-01-02	2013-11-19	14				T10	L2	30		2		0.933333		13		0.566667		17		0.433333		13	plus 10°
case n° 96	F	2000-01-19	2013-11-25	13	T8	T12	25	L1	L5	25	4	0	0.84	1	10	10	0.6	0.6	10	10	0.6	0.6	15	15	plus 10°
case n° 97	F	2003-10-05	2013-11-25	10	T5	T11	32	T11	L4	27	18	11	0.4375	0.592593	26	17	0.1875	0.37037	23	20	0.28125	0.259259	9	7	plus 5°
case n° 98	M	1997-01-19	2013-11-25	16				T10	L2																	Scoliose douloureuse - arrêt du traitement à la fin des douleurs
case n° 99	M	1998-04-19	2013-11-26	15	T7	L1	30				8		0.733333		19		0.366667		19		0.366667		11		plus 10°
case n° 100	F	2000-05-26	2013-11-06	13				T10	L3	22		-17		1.77273		-3		1.13636		-3		1.13636		25	plus 10°
case n° 101	F	1999-10-12	2013-12-02	14				T11	L2	22		1		0.954545		13		0.409091		10		0.545455		12	plus 10°
case n° 102	M	1996-07-11	2013-12-03	17	T6	T10	48	T11	L4		20		0.583333		35		0.270833		36		0.25		12		plus 10°
case n° 103	F	2000-02-29	2013-12-03	13				T11	L4																DO		Parents divorcés corset non porté
case n° 104	F	2004-04-17	2013-12-03	9	T6	T12	24	T12	L4	30	6	0	0.75	1	14	20	0.416667	0.333333	14	17	0.416667	0.433333	10	13	plus 10°
case n° 105	F	1998-02-01	2013-12-03	15				T12	L3	29		0		1		21		0.275862		23		0.206897		6	plus 5°
case n° 106	F	1999-11-06	2013-12-03	14				T11	L3	40		17		0.575		22		0.45		28		0.3		12	plus 10°
case n° 107	F	2002-06-12	2013-12-03	11	T7	T12	28				10		0.642857		18		0.357143		30		-0.0714286		-2		STABLE		non porté pendant 2 mois - appendicite
case n° 108	F	1999-06-15	2013-12-09	14	T6	T10	34	T10	L3	32	18	15	0.470588	0.53125	28	21	0.176471	0.34375	21	20	0.382353	0.375	13	12	plus 10°
case n° 109	F	2002-07-22	2013-12-16	11				T10	L3																DO	Mail - intolérance psychologique, pousuit la kinésithérapie
case n° 110	F	2001-01-27	2013-12-16	12	T6	T12	40				21		0.475		25		0.375		22		0.45		18		plus 10°
case n° 111	M	2000-06-25	2013-12-17	13	T5	T12	27				3		0.888889		8		0.703704		5		0.814815		22		plus 10°
case n° 112	M	1996-03-25	2013-12-16	17				T11	L4	28		4		0.857143		15		0.464286		18		0.357143		10	plus 10°
case n° 113	M	1999-03-15	2014-01-06	15	T6	T11	33				17		0.484848		29		0.121212		32		0.030303		1		STABLE
case n°114	M	1997-08-15	2014-01-03	17	T5	T12	39				19		0.512821		38		0.025641		46		-0.179487		-7		moins 5°	port inconstant		limite 100 premiers patients
case n° 115	F	2000-02-16	2014-01-06	14				T12	L4																	n'a pas fait la Rx lord du contrôle à 1 an
case n° 116	F	2002-09-01	2014-01-07	12	T6	L1	25				2		0.92		13		0.48		10		0.6		15		plus 10°
case n° 117	M	1999-12-08	2014-01-07	15	T5	L2	20				2		0.9		9		0.55		5		0.75		15		plus 10°
case n° 118	F	2002-05-16	2014-01-07	12	T7	L1	31				2		0.935484		13		0.580645		12		0.612903		19		plus 10°
case n° 119	M	1998-04-28	2014-01-13	16	T6	T12		T11	L3																DO
case n° 120	M	1998-04-15	2014-01-03	16	T6	T10																			DO
case n° 121	F	2000-10-02	2014-01-03	14	T7	T12	28	T12	L4	28	14	15	0.5	0.464286	16	26	0.428571	0.0714286	20	22	0.285714	0.214286	8	6	plus 5°
case n° 122	F	2004-05-27	2014-01-03	10	T6	T11	27				11		0.592593		15		0.444444		11		0.592593		16		plus 10°
case n° 123	F	1999-05-14	2014-01-20	15	T6	T11		T11	L4																	Arrêt du traitement | corset porté 6 mois douleurs
case n° 124	F	2006-06-20	2014-01-20	8	T6	T11	42				17		0.595238		27		0.357143		30		0.285714		12		plus 10°
case n° 125	M	1998-08-27	2014-01-27	16				T11	L2
case n° 126	F	2003-09-01	2014-01-28	11	T6	L1
case n°127	F	2007-09-13	2014-01-28	7	T7	L2	30				3		0.9		5		0.833333		7		0.766667		23		plus 10°
case n° 128	F	2000-11-22	2014-02-03	14	T7	T11	20	T11	L4	21	8	10	0.6	0.52381	10	13	0.5	0.380952	7	15	0.65	0.285714	13	6	plus 10°
case n° 129	F	1999-06-25	2014-02-03	15				T11	L3	31		3		0.903226		16		0.483871		16		0.483871		15	plus 10°
case n° 130	F	2001-06-17	2014-02-11	13				T10	L3	26		0		1		1		0.961538		12		0.538462		14	plus 10°
case n° 131	F	2005-03-19	2014-02-11	9				T11	L3	33		2		0.939394		6		0.818182		13		0.606061		20	plus 10°
case n° 132	F	1998-12-11	2014-02-10	16	T7	L2	28				0		1		8		0.714286		10		0.642857		18		plus 10°
case n° 133	F	2001-06-11	2014-02-10	13				T11	L3	20		0		1		12		0.4		15		0.25		5	STABLE
case n° 134	F	2001-06-11	2014-02-10	13				T10	L3	21		0		1		12		0.428571		10		0.52381		11	plus 10°
case n° 135	F	1996-09-08	2014-02-11	18	T8	T12	26	T12	L3	33	16	15	0.384615	0.545455	20	25	0.230769	0.242424	20	26	0.230769	0.212121	6	7	plus 5°
case n° 136	F	1999-02-04	2014-02-10	15	T5	T12	22				0		1		4		0.818182		4		0.818182		18		plus 10°
case n° 137	F	2002-06-21	2014-02-11	12	T6	T12	35	T12	L4	27	8	1	0.771429	0.962963	20	12	0.428571	0.555556	25	12	0.285714	0.555556	10	15	plus 10°
case n° 138	M	2006-03-01	2014-02-24	8	T7	L1	44	L1	L4		13		0.704545		14		0.681818		14		0.681818		30		plus 10°
case n° 139	F	2000-07-28	2014-02-17	14	T6	T12		T12	L4
case n° 140	F	2000-06-16	2014-02-18	14				T8	L3
case n° 141	F	1998-11-09	2014-02-17	16	T8	L1	28				3		0.892857		20		0.285714		22		0.214286		6		plus 5°
case n° 142	F	2000-02-29	2014-02-18	14	T9	L1	21				0		1		3		0.857143		6		0.714286		15		plus 10°
case n° 143	F	2000-12-22	2014-01-28	14	T6	T12	47				24		0.489362		39		0.170213		41		0.12766		6		plus 5°
case n° 144	F	1999-10-06	2014-02-24	15	T6	T12		T12	L4																	Arrêt traitement octobre 2014
case n°145	F	1997-09-20	2014-02-24	17	T7	L1
case n° 146	F	1998-07-30	2014-02-24	16	T6	T10		T11	L4
case n° 147	F	2001-10-21	2014-02-25	13	T6	T12	44				24		0.454545		40		0.0909091		32		0.272727		12		plus 10°
case n° 148	F	1996-09-16	2014-02-25	18	T4	T11		T11	L4
case n° 149	F	1999-05-05	2014-02-25	15				T9	L2	21		-18		1.85714		2		0.904762		2		0.904762		19	plus 10°
case n°150	F	1999-09-22	2014-02-18	15	T6	T11																			DO	Arrêt spontané du traitement / parents divorcés - évol de 45°-->55°
case n° 151	F	2002-01-11	2014-03-03	12	T7	T12	22				8		0.636364		15		0.318182		17		0.227273		5		plus 5°
case n° 152	F	2001-01-05	2014-03-03	13	T7	T11		T11	L3
case n° 153	F	1997-09-12	2014-03-03	17	T7	T12		T12	L4
case n° 154	F	1999-06-07	2013-11-18	14	T3	L1	18				-9		1.5		-3		1.16667		-1		1.05556		19		plus 10°
case n° 155	F	2002-12-24	2014-03-03	12	T5	T10		T10	L2
case n° 156	F	1999-09-07	2014-03-03	15				T12	L4
case n°157	F	2001-04-18	2014-03-03	13	T5	T11	35				22		0.371429		25		0.285714		28		0.2		7		plus 5°
case n°158	F	2000-01-05	2014-03-04	14	T7	L1
case n° 159	F	1999-09-16	2014-03-04	15	T5	T11		T11	L4
case n° 160	F	2002-11-22	2014-03-04	12	T8	T12	30				19		0.366667		30		0		29		0.0333333		1		STABLE
case n° 161	F	2000-02-11	2014-03-04	14	T6	T11	20	T11	L4	22	0	0	1	1	7	6	0.65	0.727273	11	6	0.45	0.727273	9	16	plus 10°
case n° 162	F	2003-02-16	2014-03-04	11	T4	T10	20	T10	L3	22	19	23	0.05	-0.0454545	52	40	-1.6	-0.818182	37	40	-0.85	-0.818182	-17	-18	STABLE
case n° 163	F	2002-04-25	2014-03-10	12	T5	T10		T10	L4
case n° 164	F	2002-05-14	2014-03-10	12	T8	L1	27				8		0.703704		17		0.37037		20		0.259259		7		plus 5°
case n° 165	M	2001-10-07	2014-03-10	13	T6	T12	30	T12	L4	28	18	22	0.4	0.214286	19	20	0.366667	0.285714	19	18	0.366667	0.357143	11	10	plus 10°
case n° 166	F	1998-07-22	2014-03-10	16	T8	L1
case n° 167	M	1998-04-16	2014-03-10	16	T4	T11		T11	L4																	erreur reconvocation
case n° 168	F	1999-09-14	2014-03-11	15	T6	T12	28	T12	L4	32	12	15	0.571429	0.53125	21	30	0.25	0.0625	22	25	0.214286	0.21875	6	7	plus 5°
case n° 169	F	1999-12-10	2014-03-11	15				T11	L3	36		8		0.777778		21		0.416667		19		0.472222		17	plus 10°
case n° 170	F	1999-12-16	2014-03-11	15	T6	L1
case n° 171	F	2002-07-29	2014-03-11	12	T5	T10	20				6		0.7		12		0.4		15		0.25		5		plus 5°
case n° 172	M	2003-05-05	2014-03-11	11	T5	T9		T9	L3
case n° 173	M	2000-07-04	2014-03-11	14	T7	L1
case n° 174	F	2000-09-12	2014-03-17	14	T6	T11		T11	L4
case n° 175	F	1998-04-30	2014-03-17	16	T8	L1	23				5		0.782609		12		0.478261		8		0.652174		15		plus 10°
case n° 176	F	2000-02-08	2014-03-17	14	T7	T12		T12	L4
case n° 177	F	1999-07-16	2014-03-18	15	T10	L1		L1	L5	30		6		0.8		11		0.633333		10		0.666667		20	plus 10°
case n° 178	F	2001-12-06	2014-03-18	13	T6	L1
case n° 179	M	2001-05-27	2014-03-18	13	T5	T11
case n° 180	F	2000-07-05	2014-03-31	14				T11	L3	23		2		0.913043		13		0.434783		12		0.478261		11	plus 10°
case n° 181	F	2000-03-30	2014-04-01	14				T11	L3
case n° 182	M	1997-09-22	2014-03-31	17	T5	T11		T11	L4
case n° 183	F	2002-08-02	2014-03-31	12				T11	L3
case n° 184	F	1999-09-17	2014-04-01	15	T6	T10		T10	L2
case n° 185	M	1998-04-21	2014-03-31	16				T9	L3
case n° 186	F	2001-01-09	2014-03-31	13	T6	T11	21				10		0.52381		15		0.285714		20		0.047619		1		STABLE
case n° 187	F	2000-12-08	2014-04-08	14				T8	L2
case n° 188	M	1997-08-14	2014-04-07	17				T7	L2
case n° 189	F	1999-10-07	2014-04-08	15				T8	L2	42		10		0.761905		24		0.428571		23		0.452381		19	plus 10°
case n° 190	F	1999-05-15	2014-04-08	15	T10	L1	27	L1	L4	25	3	8	0.888889	0.68	17	16	0.37037	0.36	13	17	0.518519	0.32	14	8	plus 10°
case n° 191	F	1999-05-12	2014-04-07	15	T5	T9	29				13		0.551724		28		0.0344828		20		0.310345		9		plus 5°
case n° 192	F	1999-06-17	2014-04-07	15	T6	T11		T11	L4
case n° 193	F	2000-05-19	2014-04-07	14	T5	T11		T12	L4
case n° 194	F	2002-03-30	2014-04-15	12	T6	T12		T12	L4
case n° 195	F	1999-01-18	2014-04-14	15				T9	L3
case n° 196	F	2002-01-24	2014-04-15	12	T7	T11		T11	L4
case n° 197	M	2000-03-11	2014-04-08	14				T9	L2
case n° 198	F	2001-06-17	2014-04-15	13				T10	L2	29		0		1		9		0.689655		11		0.62069		18	plus 10°
case n° 199	M		2014-04-14	114	T6	T12	16				10		0.375		13		0.1875		15		0.0625		1		STABLE
case n° 200	F	2001-01-22	2014-04-22	13	T6	L1
case n° 201	F	2002-05-15	2014-04-22	12	T3	L3
case n° 202	F	1998-08-11	2014-04-22	16	T4	T10		T10	L3
case n° 203	F	2000-07-18	2014-04-28	14	T5	T10		T10	L4
case n° 204	M	1999-12-17	2014-04-28	15	T5	T11
case n° 205	F	1999-03-20	2014-04-28	15	T7	T12	32				24		0.25		31		0.03125		30		0.0625		2		STABLE
case n° 206	M	1999-03-10	2014-05-12	15				T11	L4
case n° 207	F	2000-10-17	2014-05-12	14				T11	L3	25		1		0.96		17		0.32		17		0.32		8	plus 5°
case n° 208	F	1999-08-24	2014-04-28	15	T5	T11		T11	L4
case n° 209	F	2006-09-21	2014-05-12	8	T7	T12		T12	L3
case n° 210	F	1999-10-02	2014-05-20	15	T5	T10		T10	L3
case n° 211	F	1999-11-13	2014-05-19	15				T8	L2
case n° 212	F	1999-07-18	2014-05-19	15	T4	T11
case n° 213	F	1999-06-06	2014-05-19	15	T5	T11		T11	L4
case n° 214	F	2001-03-01	2014-05-19	13	T6	T12	43				22		0.488372		38		0.116279		40		0.0697674		3		STABLE
case n° 215	F	1999-12-04	2014-05-19	15	T7	T11		T11	L3
case n° 216	M	2000-10-30	2014-05-20	14	T6	T12
case n° 217	M	1997-07-08	2014-05-26	17				T9	L3
case n° 218	M	1998-03-30	2014-05-26	16				T10	L3
case n° 219	F	1999-12-29	2014-06-02	15	T7	T12		T12	L4
case n° 220	F	2001-04-18	2014-06-11	13	T4	T11
case n° 221	F	2001-06-15	2014-06-11	13	T6	T11		T12	L4
case n° 222	F	2000-03-21	2014-06-11	14	T6	T11		T11	L3
case n° 223	F	2002-01-31	2014-06-10	12				L1	L5
case n° 224	F	1999-05-14	2014-06-16	15	T6	T12	41				22		0.463415		28		0.317073		40		0.0243902		1		STABLE
case n° 225	F	2005-05-02	2014-06-16	9	T5	T11		T11	L4
case n° 226	F	2001-07-29	2014-06-23	13				T11	L3
case n° 227	F	2000-07-03	2014-06-23	14	T5	T11
case n° 228	M	2000-07-03	2014-06-23	14	T4	T11
case n° 229	F	2001-07-26	2014-06-30	13	T5	T11		T12	L4
case n° 230	F	2002-04-26	2014-07-08	12	T5	T10
case n° 231	F	2005-06-02	2014-07-08	9	T5	T12
case n° 232	F	2002-08-29	2014-07-07	12				T11	L4
case n° 233	F	1999-11-05	2014-07-07	15	T6	T12		T12	L4
case n° 234	F	2001-09-02	2014-07-15	13				T10	L3
case n° 235	M	2000-08-25	2014-07-15	14	T6	L1
case n° 236	F	1999-09-03	2014-07-15	15				T11	L3
case n° 237	F	2000-05-16	2014-07-15	14	T5	T12
case n° 238	F	1999-03-10	2014-07-15	15	T7	L1
case n° 239	F	1999-04-22	2014-07-08	15	T6	T12		T12	L4
case n° 240	F	2001-10-22	2014-06-17	13	T8	L1		L1	L4
case n° 241	F	2001-05-26	2014-06-16	13				T11	L3
case n°242	M	1999-05-23	2014-07-16	15	T6	T12		T1	L4
case n° 243	F	1999-11-05	2014-07-21	15	T5	T11		T11	L4
case n° 244	F	1999-08-14	2014-07-22	15	T5	L2
case n° 245	F	1999-05-27	2014-07-22	15	T6	T12		T12	L4
case n° 246	F	2000-02-08	2014-07-15	14	T7	L1
case n° 247	M	1997-08-24	2014-07-15	17	T7	T12		T12	L3
case n° 248	M	1998-03-21	2014-08-26	16	T10	L1
case n° 249	F	1999-12-09	2014-08-26	15	T5	T12		T12	L4
case n° 250	M	2003-10-23	2014-08-25	11				T10	L2
case n° 251	F	1999-02-10	2014-08-26	15	T4	T10		T10	L2
case n° 252	M	1999-01-21	2014-09-08	15				T10	L3
case n° 253	F	2003-01-25	2014-09-01	11				T11	L3
case n° 254	M	1997-04-30	2014-09-02	17	T6	T10		T10	L2
case n° 255	F	2001-12-18	2014-09-01	13				T19	L3
case n° 256	F	2003-07-28	2014-06-01	11	T6	T9
case n° 257	F	2002-07-11	2014-09-08	12	T6	T11
case n° 258	F	2000-04-10	2014-09-02	14	T9	L1
case n° 259	F	2000-01-23	2014-09-08	14	T5	T11		T11	L4
case n° 260	F	1999-02-26	2014-08-25	15	T6	L2
case n° 261	F	1999-09-15	2014-09-08	15				T11	L3
case n° 262	M	2001-06-15	2014-09-15	13	T6	T11
case n° 263	F	2001-07-23	2014-09-16	13				T10	L2
case n° 264	F	2000-09-08	2014-09-16	14	T6	T11		T11	L4
case n° 265	F	2001-04-26	2014-09-22	13	T7	T11
case n° 266	M	1999-07-07	2014-09-23	15	T5	T9
case n° 267	F	1999-04-14	2014-09-22	15	T5	T10
case n° 268	F	2004-04-15	2014-09-29	10				T12	L4
case n° 269	F	2004-01-23	2014-09-29	10	T6	T12
case n° 270	F	2000-04-20	2014-09-29	14				T11	L3
case n° 271	F	1998-08-06	2014-09-30	16				T10	L2
case n° 272	F	2000-08-08	2014-09-30	14				T10	L2
case n° 273	F	1999-07-06	2014-09-29	15	T5	T12
case n° 274	F	2002-09-30	2014-09-29	12	T5	T11
case n° 275	F	2000-10-28	2014-10-07	14	T5	T11		T11	L3
case n° 276	M	2000-10-21	2014-10-06	14	T6	T11
case n° 277	F	2000-11-15	2014-10-06	14	T5	T11		T11	L3
case n°278	F	2001-09-25	2014-10-06	13	T6	T12
case n° 279	F	2000-06-29	2014-10-07	14	T6	L3
case n° 280	F	2002-07-25	2014-10-07	12				T12	L4
case n° 281	F	1999-04-04	2014-09-29	15	T5	T11		T11	L3
case n° 282	F	2002-10-10	2014-10-13	12	T6	T11		T11	L4
case n° 283	F	2001-07-30	2014-10-14	13	T8	L1
case n° 284	F	1999-06-23	2014-10-14	15				T11	L4
case n° 285	M	1999-06-07	2014-10-20	15	T3	L1	18				-9		1.5		-3		1.16667		-1		1.05556		19		plus 10°
case n° 286	F	2003-06-20	2014-10-13	11	T6	T11		T11	L4
case n° 287	M	1995-10-13	2014-10-13	19	T6	T12	43				20		0.534884
case n° 288	F	36495	2014-10-14	15				T10	L3	35		19
case n° 289	F	1996-08-13	2014-10-20	18	T5	T11	45				32		0.288889
case n° 290	F	2000-07-24	2014-10-21	14	T6	T11	24				9		0.625
case n° 291	M	1999-12-30	2014-10-21	15	T5	T9	24				5		0.791667
case n° 292	F	2000-03-31	2014-08-25	14	T5	T1	40				14		0.65
case n° 293	F	2004-07-06	2014-10-20	10	T6	L2	30				-12		1.4
case n° 294	F	2000-09-26	2014-10-21	14	T4	T8	23				15		0.347826
case n° 295	F	2002-06-16	2014-10-27	12	T6	T11	47				21		0.553191
case n° 296	F	2004-03-27	2014-10-28	10	T5	T11	25	T11	L4	29	6	10	0.76	0.655172
case n° 297	F	2002-07-29	2014-10-20	12				T10	L3	21		5		0.761905
case n° 298	F	2000-10-12	2014-10-27	14	T7	T11	23	T11	L3	23	10	9	0.565217	0.608696
case n° 299	F	2002-04-22	2014-10-28	12				T11	L2	22		0		1
case n°300	F	2003-05-11	2014-01-07	11	T4	T9	19				2		0.894737
case n° 301	F	2001-07-27	2014-10-27	13				T9	L1	19		1		0.947368
case n° 302	F	1999-05-12	2014-05-30	15	T5	T12	25				0		1
case n° 303	M	1998-07-06	2014-04-22	16	T6	T11	18	T11	L3	23	10	0	0.444444	1
case n° 304	F	2002-02-07			T5	T12	29	T12	L4	15	9	3	0.689655	0.8
case n° 305	F	1999-07-14			T3	T8	40				18		0.55
case n° 306	F	2000-10-28			T7	T12	25				9		0.64
case n° 307	F	1999-06-29			T4	T10	38				19		0.5
case n° 308	F	2001-07-07			T5	T12	28				2		0.928571
case n° 309	F	2002-03-01						T11	L3	35		17		0.514286
case n° 310	F	1999-03-17			T8	L1	25				4		0.84
case n° 311	M	2001-01-31			T6	T12	28	T12	L4	20	14	10	0.5	0.5
case n° 312	F	1999-05-19			T8	L2	30				3		0.9
case n° 313	M	2001-08-01			T6	T1	30	T12	L4	25	17	10	0.433333	0.6
case n° 314	F	2001-11-30			T5	T10	27	T10	L3	30	19	21	0.296296	0.3
case n° 315	F	1999-04-12			T5	T11	26	T11	L3	30	19	16	0.269231	0.466667
case n° 316	F	1999-07-15			T8	L1	21				0		1
case n° 317	M	2001-06-04			T8	T12	22				4		0.818182
case n° 318	F	2002-05-19						T11	L3	26		9		0.653846
case n° 319	M	1998-11-13			T8	T12	22	T12	L3	25	9	14	0.590909	0.44
case n° 320	F	1999-04-29			T6	T12	39				16		0.589744
case n° 321	F	2001-03-10			T7	T12	20	T12	L4	22	4	1	0.8	0.954545
case n° 322	M	1998-01-18						T12	L4	20		2		0.9
case n° 323	M	1998-09-03			T4	T9	22				14		0.363636
case n° 324	F	1999-09-24			T5	T12	40	T12	L4	33	19	15	0.525	0.545455
case n° 325	F	2002-06-25			T6	T11	21				3		0.857143
case n° 326	F	2001-03-24						T12	L4	25		6		0.76
case n°327	F	2001-03-05			T6	T11	50				24		0.52
case n° 328	F	2000-01-30			T6	T11	29	T11	L3	35	17	22	0.413793	0.371429
case n° 329	F	2001-05-23			T5	T11	25				17		0.32
case n° 330	F	2001-08-24			T5	T9	24				11		0.541667
case n° 331	F	2000-03-17			T5	T11	26	T11	L3	23	16	3	0.384615	0.869565
case n° 332	F	2002-01-22			T6	T10	25	T10	L4	24	15	6	0.4	0.75
case n° 333	F	2001-03-08						T7	L3	25		-3		1.12
case n° 334	F	2001-08-25			T2	T8	22	T8	L1	22	9	0	0.590909	1
case n° 335	F	2001-08-07			T6	T11	30				17		0.433333
case n° 336	F	2002-04-13			T7	T12	23				8		0.652174
case n° 337	F	1999-08-18						T10	L3	37		13		0.648649
case n° 338	F	2000-11-29						T9	L2	20		-10		1.5
case n° 339	F	1997-09-12						T9	L2	39		3		0.923077
case n° 340	F	2002-05-07			T7	T11	20				6		0.7
case n° 341	F	2000-08-14			T6	T12	23	T12	L4	25	8	7	0.652174	0.72
case n° 342	F	1999-01-20			T6	T10	32				14		0.5625
case n° 343	F	1999-09-13			T7	T12	50				26		0.48
case n° 344	F	1997-05-06			T8	T11	43				25		0.418605
case n° 345	F	2001-03-29						T11	L3	24		4		0.833333
case n° 346	F	2001-08-06			T6	L1	25				-3		1.12
case n° 347	F	1997-11-07			T5	L2	32				0		1
case n° 348	F	2002-06-28						T11	L4	22		0		1
case n° 349	M	1998-12-08			T6	T11	48				32		0.333333
case n° 350	F	1998-03-20			T5	T11	48				29		0.395833
case n° 351	F	2001-10-01			T6	L1	31				3		0.903226
case n° 352	M	1998-04-17			T2	T10	19				8		0.578947
case n° 353	F	2001-03-23			T5	T10	31				18		0.419355
case n° 354	F	2001-06-12			T5	T10	37				14		0.621622
case n° 355	F	2001-11-17			T17	L1	22				0		1
case n° 356	F	2003-09-06			T6	T11	23				10		0.565217
case n° 357	F	2000-04-10			T4	T10	21	T10	L3	22	3	4	0.857143	0.818182
case n° 358	F	2000-04-03			T5	T12	30				3		0.9
case n° 359	F	2000-06-19			T4	T10	20	T10	L3	26	0	5	1	0.807692
case n° 360	F	2003-11-24						T11	L4	24		0		1
case n° 361	F	1999-09-29			T3	T8	49	T8	L1	45	35	25	0.285714	0.444444
case n° 362	F	2001-05-31			T5	T10	60				30		0.5
case n° 363	M	1996-07-30			T5	T11	26	T12	L4	25	8	15	0.692308	0.4
case n° 364	F	2001-05-18			T4	T10	37	T10	L4	30	20	6	0.459459	0.8
case n° 365	M	1998-07-09						T11	L3	29		12		0.586207
case n° 366	F	2001-07-18			T4	T12	20	T12	L4	22	3	5	0.85	0.772727
case n° 367	M	2007-05-25			T5	T11	30				7		0.766667
case n° 368	M	2002-07-03			T5	T12	25				5		0.8
case n° 369	M	1999-09-22						T10	L4	38		21		0.447368
case n° 370	F	2000-07-05						T11	L3	23		2		0.913043
							30.7083			27.6212	12.0278	6.89394			21.3472	15.4091			23.0694	16.4545
							72	84	83	67	72	66			72	66			72	66
							8.25208			7.75939	8.39848	8.67557			9.91962	8.9974			10.5941	9.80766
	77															n	108	87		n	108	88
																%	0.33052	0.448538		%	0.290164	0.417861	0.34743	0.753909
	Total	100	m age	13.5513													T	L			T	L	Total T+L	% ART/old	St dev
	F=	78														° Cobb	20.25	15.5057		° Cobb	21.6822	16.4023	19.3144		10.5011
	M=	22														° Cobb	20.25	15.5057		° Cobb	21.4722	16.4023
	F/M=	0.78														Init	3229	0		Init	3229	2398	28.7092	0.989635
																	29.8981	0			29.8981	27.25
																1 year	1110.27	1439.41		1 year	2319	1427	19.1122
																% - 1y	0.322701	#DIV/0!		% - 1y	0.281821	0.398081	0.334281
																Differential				Differential			0.255961
Abbotts découpe haute 2012																	% improvement				% improvement		° improvement					moins 5°	8	0.08
Control Group	F	1999-12-29	2012-01-02	13	T7	T12	23	T12	L4	23	18	11	0.217391	0.521739	19	17	0.173913	0.26087	23	20	0	0.130435	0	3	STABLE			Stables	23	0.24
Control Group	F	1998-06-11	2012-01-02	14	T6	T11	21	T11	L4	21	5	6	0.761905	0.714286	15	17	0.285714	0.190476	15	15	0.285714	0.285714	6	6	STABLE			> 5°&<10°	33	0.34
Control Group	M	1998-05-23	2012-01-03	14	T7	T12	20				5		0.75		15		0.25		24		-0.2		-4		STABLE			plus 10°	33	0.34
Control Group	F	1998-10-18	2012-01-03	14	T6	T11	21	T12	L4	22	10	6	0.52381	0.727273	19	13	0.0952381	0.409091	17	10	0.190476	0.545455	4	12	plus 10°			total	97
Control Group	F	1998-07-20	2012-01-04	14	T6	T11	36				23		0.361111		32		0.111111		32		0.111111		4		STABLE
Control Group	F	2000-09-08	2012-01-04	12	T9	L1	21				3		0.857143		15		0.285714		15		0.285714		6		plus 5°			T Cobb init	32.1316			nb thor	77	41
Control Group	M	1996-07-28	2012-01-16	16	T3	L1	21				5		0.761905		6		0.714286		4		0.809524		17		plus 10°			L Cobb init				nb lomb	59	23
Control Group	F	1999-06-04	2012-01-17	13	T8	L2	20				10		0.5		9		0.55		9		0.55		11		plus 10°			T+L Cobb init	30.3971	9.61271		double major	36	36
Control Group	F	1996-07-28	2012-01-18	16	T6	T12	40	T12	L4	27	25	19	0.375	0.296296	33	20	0.175	0.259259	29	15	0.275	0.444444	11	12	plus 10°									100
Control Group	F	1997-02-19	2012-01-24	15	T5	T11	30	T11	L4	20	18	12	0.4	0.4	25	18	0.166667	0.1	27	14	0.1	0.3	3	6	plus 5°
Control Group	F	1998-08-03	2011-11-30	13	T7	L2	40				9		0.775		14		0.65		20		0.5		20		plus 10°
Control Group	M	1997-08-14	2011-11-22	14	T5	T10	34	T10	L3	21	36	35	-0.0588235	-0.666667	52	40	-0.529412	-0.904762	52	48	-0.529412	-1.28571	-18	-27	moins 5°			T+L Cobb in-brace	15.1471	0.508355	0.381018
Control Group	F	1997-12-01	2012-01-31	15	T6	T11	30	T11	L3	23	22	19	0.266667	0.173913	27	21	0.1	0.0869565	31		-0.0333333		-1		STABLE
Control Group	F	2001-02-13	2012-02-08	11	T5	T11	20	T12	L5	23	4	5	0.8	0.782609	10	10	0.5	0.565217	18		0.1		2		plus 5°
Control Group	F	1998-01-24	2012-02-13	14	T6	T11	28	T11	L3		15		0.464286		24		0.142857		30		-0.0714286		-2		STABLE
Control Group	F	1999-06-18	2012-02-13	13				T7	L3	20		0		1		10		0.5		5		0.75		15	plus 10°			T+L Cobb 6 mths	22.1773	0.26871	0.432517
Control Group	F	2000-02-22	2012-02-20	12	T6	T12	35				24		0.314286		35		0		45		-0.285714		-10		STABLE
Control Group	F	1998-07-30	2012-02-21	14				T5	L2	22		4		0.818182		9		0.590909		20		0.0909091		2	STABLE
Control Group	F	2000-02-08	2012-02-29	12	T7	T12	40	T12	L4	35	18	17	0.55	0.514286	36	28	0.1	0.2	40	30	0	0.142857	0	5	plus 5°
Control Group	M	1996-06-15	2012-03-05	16				T9	L2	21		2		0.904762		3		0.857143		11		0.47619		10	plus 10°			T+L Cobb 1 year	24.0074	0.198089	0.70197
Control Group	F	1998-09-25	2010-12-20	12	T4	T9	50	T9	L4		28		0.44		52	37	-0.04		52		-0.04		-2		STABLE
Control Group	F	1998-11-23	2012-03-12	14	T8	T12	20	T12	L4	20	13	14	0.35	0.3	19	15	0.05	0.25	16	13	0.2	0.35	4	7	plus 5°
Control Group	F	1999-10-06	2012-03-13	13	T8	T12	21	T13	L5	21	18	6	0.142857	0.714286	25	27	-0.190476	-0.285714	22	16	-0.047619	0.238095	-1	5	plus 5°
Control Group	F	1999-08-24	2012-03-13	13	T8	T12	22	T14	L6	22	49	24	-1.22727	-0.0909091	52	33	-1.36364	-0.5	54	26	-1.45455	-0.181818	-32	-4	STABLE
Control Group	M	1995-05-25	2012-03-19	17	T5	T11	29				20		0.310345		29		0		29		0		0		STABLE
Control Group	F	1997-10-21	2012-04-02	15				T8	L2	23		10		0.565217		22		0.0434783		18		0.217391		5	plus 5°
Control Group	F	1997-08-18	2012-04-03	15	T7	L1	26				3		0.884615		13		0.5		17		0.346154		9		plus 5°
Control Group	F	1998-11-21	2012-04-03	14	T6	T11	44	T11	L3	34	31	26	0.295455	0.235294	38	26	0.136364	0.235294	40	28	0.0909091	0.176471	4	6	plus 5°
Control Group	M	1994-06-23	2012-04-04	18	T6	T11	24				9		0.625		14		0.416667		12		0.5		12		plus 10°
Control Group	F	1998-09-29	2012-04-04	14	T4	T9	21				13		0.380952		11		0.47619		10		0.52381		11		plus 10°
Control Group	F	1998-06-26	2012-04-11	14	T6	T12	22				10		0.545455		18		0.181818		12		0.454545		10		plus 10°
Control Group	F	1999-03-20	2012-04-11	13	T7	T12	32	T12	L4	25	18	14	0.4375	0.44	28	22	0.125	0.12	30	22	0.0625	0.12	2	3	STABLE
Control Group	M	1998-11-26	2012-04-16	14				T11	L2	20		11		0.45		11		0.45		13		0.35		7	plus 5°
Control Group	M	1998-10-24	2012-04-17	14	T6	L1	31				15		0.516129		26		0.16129		30		0.0322581		1		STABLE
Control Group	M	1997-08-24	2012-04-17	15	T7	T12	45	T12	L3	39	20	18	0.555556	0.538462	31	25	0.311111	0.358974	30	28	0.333333	0.282051	15	11	plus 10°
Control Group	F	1998-03-03	2012-03-21	14	T6	T11	32	T11	L4	23	19	17	0.40625	0.26087	25	18	0.21875	0.217391	24	24	0.25	-0.0434783	8	-1	plus 5°
Control Group	M	1997-06-11	2012-04-18	15				T11	L2	20		11		0.45		13		0.35		12		0.4		8	plus 5°
Control Group	F	1997-05-15	2012-04-23	15	T6	T11	32	T1	L4	25	15	10	0.53125	0.6	18	9	0.4375	0.64	19	14	0.40625	0.44	13	11	plus 10°
Control Group	F	1998-12-15	2012-04-23	14				T8	L2	22		1		0.954545		15		0.318182		8		0.636364		14	plus 10°
Control Group	F	2001-06-15	2012-04-23	11	T6	T11	28				13		0.535714		22		0.214286		28		0		0		STABLE
Control Group	M	2001-08-01	2012-04-24	11	T6	T12	28				8		0.714286		24		0.142857		19		0.321429		9		plus 5°
Control Group	M	1998-02-04	2012-04-24	14	T3	T7	25	T7	L3	20	10	4	0.6	0.8	12	10	0.52	0.5	16	12	0.36	0.4	9	8	plus 5°
Control Group	F	2002-01-05	2012-04-24	10				T11	L4	24		9		0.625		16		0.333333		15		0.375		9	plus 5°
Control Group	M	1995-11-19	2012-04-30	17	T6	T12	55	T12	L4		38		0.309091		39	20	0.290909		42		0.236364		13		plus 10°
Control Group	F	2000-11-22	2012-04-30	12				T10	L3	27		4		0.851852		12		0.555556		15		0.444444		12	plus 10°
Control Group	F	1999-04-22	2012-05-14	13	T6	T12	46	T12	L4	40	28	17	0.391304	0.575	30	20	0.347826	0.5	36	22	0.217391	0.45	10	18	plus 10°
Control Group	F	1996-09-05	2012-05-15	16	T6	T12	47	T13	L5	41	28	19	0.404255	0.536585	36	29	0.234043	0.292683	43	33	0.0851064	0.195122	4	8	STABLE
Control Group	F	1999-11-18	2012-05-16	13	T6	T12	48	T14	L6	42	11	8	0.770833	0.809524	19	12	0.604167	0.714286	27	20	0.4375	0.52381	21	22	STABLE
Control Group	F	2001-11-27	2012-05-23	11	T6	T12	22				3		0.863636		12		0.454545		10		0.545455		12		plus 10°
Control Group	M	1997-12-23	2012-05-30	15	T5	T10	25				7		0.72		24		0.04		28		-0.12		-3		STABLE
Control Group	F	1999-06-01	2012-06-04	13				T7	L2	20		0		1		8		0.6		10		0.5		10	plus 10°
Control Group	M	1998-08-12	2012-06-06	14	T6	T11	26				12		0.538462		19		0.269231		19		0.269231		7		plus 5°
Control Group	F	1996-12-13	2012-06-12	16	T6	T11	30	T12	L4	24	13	12	0.566667	0.5	19	14	0.366667	0.416667	27	16	0.1	0.333333	3	8	plus 5°
Control Group	M	1995-10-22	2012-06-13	17	T6	T12	43				30		0.302326		34		0.209302		42		0.0232558		1		STABLE
Control Group	F	1995-12-12	2012-06-13	17	T5	T11	25				13		0.48		7		0.72		18		0.28		7		plus 5°
Control Group	F	1997-12-22	2012-06-13	15	T5	T10	28	T10	L3	33	19	16	0.321429	0.515152	24	22	0.142857	0.333333	25	20	0.107143	0.393939	3	13	plus 10°
Control Group	M	1997-08-20	2012-06-19	15	T6	L1	48				23		0.520833		47		0.0208333		59		-0.229167		-11		moins 5°
Control Group	F	2000-09-03	2012-07-17	12	T5	T10	25				11		0.56		14		0.44		15		0.4		10		plus 10°
Control Group	F	1997-11-14	2012-07-17	15	T7	T1		T11	L4	50		25		0.5	37	55		-0.1		55		-0.1		-5	moins 5°
Control Group	F	1998-09-24	2012-07-17	14	T5	T10	33	T10	L4	30	18	13	0.454545	0.566667	24	19	0.272727	0.366667	33	21	0	0.3	0	9	plus 5°
Control Group	F	1996-11-09	2012-07-18	16	T7	T12	32	T12	L4		23		0.28125		33	20	-0.03125		34		-0.0625		-2		STABLE
Control Group	F	2000-04-27	2012-08-20	12	T7	L1	25				12		0.52		11		0.56		19		0.24		6		plus 5°
Control Group	F	1998-09-03	2012-08-21	14				T10	L3	30		11		0.633333		21		0.3		18		0.4		12	plus 10°
Control Group	F	2000-01-26	2012-08-21	12				T11	L3	27		13		0.518519		17		0.37037		18		0.333333		9	plus 5°
Control Group	F	1999-03-11	2012-08-21	13	T6	T10	25				14		0.44		21		0.16		17		0.32		8		plus 5°
Control Group	F	1997-09-23	2012-08-27	15	T4	T10	30	T9	L2	29	16	14	0.466667	0.517241	24	32	0.2	-0.103448	22	30	0.266667	-0.0344828	8	-1	plus 5°
Control Group	F	2000-06-27	2012-08-28	12				T9	L3	24		-2		1.08333		4		0.833333		0		1	24		plus 10°
Control Group	M	1997-12-13	2012-08-29	15				T12	L3	23		14		0.391304		18		0.217391		23		0		0	STABLE
Control Group	F	2000-03-30	2012-08-29	12	T6	T11	24	T12	L4	17	15	7	0.375	0.588235	29	23	-0.208333	-0.352941	41	28	-0.708333	-0.647059	-17	-11	moins 5°
Control Group	F	1997-06-30	2012-09-03	15	T6	T12	43	T12	L4	30	27	20	0.372093	0.333333	55	45	-0.27907	-0.5	55	45	-0.27907	-0.5	-12	-15	moins 5°
Control Group	F	1998-09-16	2012-09-10	14	T5	T10	27				14		0.481481		21		0.222222		21		0.222222		6		plus 5°
Control Group	F	1996-01-31	2012-09-19	16				T9	L2	39		24		0.384615		25		0.358974								NC
Control Group	F	1997-03-09	2012-09-19	15				T11	L3	45		23		0.488889		23		0.488889		25		0.444444		20	plus 10°
Control Group	M	1995-07-15	2012-09-24	17	T6	T11	50	T11	L3		25		0.5		34		0.32		34		0.32		16		plus 10°
Control Group	F	1997-07-20	2012-09-25	15	T5	T11	50	T11	L4	45	34	29	0.32	0.355556	37	26	0.26	0.434783	47	30	0.06	0.333333	3	15	plus 10°
Control Group	F	2002-06-16	2012-09-26	10	T5	T11	51	T12	L5	46	17	14	0.666667	0.695652	28	21	0.45098	0.553191	29	14	0.431373	0.695652	22	32	plus 5°
Control Group	F	1999-07-16	2012-10-01	13	T5	T11	52	T13	L6	47	15	13	0.711538	0.723404	21	10	0.596154	0.787234	0.988536	0.98325	0.98099		51.0115		moins 5°
Control Group	F	1998-02-05	2012-10-03	14	T7	T11	23				13		0.434783		12		0.478261		18		0.217391		5		plus 5°
Control Group	M	1995-03-18	2012-10-10	17				T8	L2	27		18		0.333333		28		-0.037037		37		-0.37037		-10	moins 5°
Control Group	F	2000-09-27	2012-10-17	12	T6	T11	55	T12	L4		45		0.181818		30	20	0.454545		45		0.181818		10		moins 5°
Control Group	F	2001-01-19	2012-11-19	11	T9	L1	35				10		0.714286		28		0.2		26		0.257143		9		plus 5°
Control Group	F	1998-09-07	2012-10-24	14				T10	L3	21		0		1		9		0.571429		10		0.52381		11	plus 10°
Control Group	F	1997-05-28	2012-10-29	15	T7	T12	36				12		0.666667		21		0.416667		25		0.305556		11		plus 10°
Control Group	F	1999-04-29	2012-10-29	13	T6	T11	34				24		0.294118		34		0		30		0.117647		4		STABLE
Control Group	F	1999-01-06	2012-11-05	13	T7	T11	26	T11	L4	26	13	10	0.5	0.615385	16	15	0.384615	0.423077	20	21	0.230769	0.192308	6	5	plus 5°
Control Group	M	2000-03-11	2012-11-05	12				T9	L2	27		7		0.740741		9		0.666667		9		0.666667		18	plus 10°
Control Group	F	1997-02-11	2012-11-07	15	T5	T11	20	T11	L3	25	8	5	0.6	0.8	10	16	0.5	0.36		19		0.24		6	plus 5°
Control Group	F	2000-04-27	2012-11-07	12	T5	T11	35	T11	L3	40	20	19	0.428571	0.525	28	23	0.2	0.425	28	23	0.2	0.425	7	17	plus 10°
Control Group	F	1997-09-26	2012-11-12	15				T7	L2	38		3		0.921053		14		0.631579		13		0.657895		25	plus 10°
Control Group	M	1996-04-02	2012-11-14	16	T6	T10	22				18		0.181818		20		0.0909091		24		-0.0909091		-2		STABLE
Control Group	F	1996-11-15	2012-11-20	16				T11	L3	41		24		0.414634		23		0.439024		24		0.414634		17	plus 10°
Control Group	F	2002-04-14	2012-11-20	10				T7	L2	23		9		0.608696		17		0.26087		18		0.217391		5	plus 5°
Control Group	F	1997-10-15	2012-11-26	15	T6	T12	45				19		0.577778		22		0.511111		33		0.266667		12		plus 10°
Control Group	F	1999-03-01	2012-11-26	13	T8	L1	29				13		0.551724		19		0.344828		24		0.172414		5		plus 5°
Control Group	F	1998-10-26	2012-11-27	14	T4	T11	25	T11	L4	20	14	7	0.44	0.65	15	9	0.4	0.55	20	20	0.2	0	5	0	plus 5°
Control Group	F	1999-01-19	2012-11-28	13	T6	L1	22				8		0.636364		11		0.5		19		0.136364		3		STABLE
Control Group	F	1998-04-13	2012-12-17	14	T6	T11	36	T11	L3	33	19	18	0.472222	0.454545	22	17	0.388889	0.484848	20	17	0.444444	0.484848	16	16	plus 10°
Control Group	F	1997-07-14	2012-12-18	15	T4	T11	22	T11	L3	26	11	9	0.5	0.653846	14	19	0.363636	0.269231	14	19	0.363636	0.269231	8	7	plus 5°
Control Group	F	2000-01-19	2012-12-19	12	T6	T10	38				25		0.342105		33		0.131579		42		-0.105263		-4		STABLE
Control Group	F	1999-12-05	2013-01-08	14	T5	T10	37				26		0.297297		30		0.189189		35		0.0540541		2		STABLE
																	0.239548	0.309453			0.151606	0.262321	0.198089
															Init	° Cobb		#DIV/0!	Init	° Cobb	31.974	28.339	30.3971
															1 year	° Cobb	24.4487	19.3651	1 year	° Cobb	27.0788	19.839	24.0074		11.801
															1 year	% improv			1 year	% improv			0.266156
							31.974			28.339	17.2208	12.4407	0.465213	0.564659	24.4487	19.3651	0.237492	0.309453	27.0788	19.839	0.151606	0.262321
							77			59	77	59			78	63			76	56
							10.0629			8.64752	9.27734	7.95303			10.9765	9.41567			12.2866	10.3381
